# Supplementary material for: Methionine supplementing effects on intestine, liver and uterus morphology, and on positivity and expression of Calbindin-D28k and TRPV6 epithelial calcium carriers in laying quail in thermoneutral conditions and under thermal stress
Source: PLoS One. 2021 Jan 15;16(1):e0245615. doi: 10.1371/journal.pone.0245615 (PMC7810298; doi:10.1371/journal.pone.0245615)
Supplement: S1 Data — (XLS) [file pone.0245615.s001.xls]

## Sheet: Calbindin 28 - liver
COMPARATIVE Ct REAL-TIME PCR CALCULATION, with efficiency correction (Pfaffl equation)
Efficiency=	2.22	2.02
Sample	CT Beta actin	CT Calbindin28	dCt(target)	E(dCt target)	dCt(hkg)	E(dCt hkg)	Ratio
Control	21.37	20.25
26	21.37	20.25	0	1	0	1	1
12	26.14	22.4267	-2.17667	0.216447	-4.77	0.022279	9.71528
57	22.68	21.49	-1.24	0.418181	-1.31	0.351785	1.18874
42	27.8	23.72	-3.47	0.0871828	-6.43	0.00592858	14.7055
52	22.95	20.66	-0.41	0.749559	-1.58	0.283637	2.64267
23	21.29	20.7	-0.45	0.728772	0.08	1.06588	0.683728
91	26.73	26.37	-6.12	0.0135285	-5.36	0.0139171	0.972079
105	25.9	23.74	-3.49	0.0859654	-4.53	0.0269787	3.18642
55	23.17	18.75	1.5	2.87096	-1.8	0.237993	12.0632
95	26.89	25.14	-4.89	0.0321242	-5.52	0.0122499	2.62241
98	28.57	24.47	-4.22	0.0514538	-7.2	0.00320818	16.0383
83	23.79	23.41	-3.16	0.108415	-2.42	0.145153	0.746902
27	29.8	26.52	-6.27	0.0121744	-8.43	0.00120294	10.1205
17	22.62	18.98	1.27	2.44228	-1.25	0.369028	6.61816
36	21.48	19.05	1.2	2.32499	-0.11	0.916012	2.53817
63	20.52	21.82	-1.57	0.331588	0.85	1.9697	0.168344
66	23.34	22.48	-2.23	0.208481	-1.97	0.207819	1.00319
73	21.39	18.23	2.02	4.13818	-0.02	0.984176	4.20472
82	27.77	24.44	-4.19	0.0525506	-6.4	0.00607213	8.6544
75	20.2	17.97	2.28	4.96822	1.17	2.54234	1.9542
6	23.26	20.58	-0.33	0.792929	-1.89	0.22151	3.57965
70	21.07	18.18	2.07	4.28625	0.3	1.2703	3.3742
8	20.39	18.07	2.18	4.63091	0.98	2.18487	2.11953
47	21.47	21.61	-1.36	0.384346	-0.1	0.923346	0.416253
43	25.78	21.62	-1.37	0.381653	-4.41	0.0296882	12.8554
100	29.48	26.14	-5.89	0.0159031	-8.11	0.00155266	10.2424
101	24.66	27.59	-7.34	0.00573748	-3.29	0.0725268	0.0791083
96	25.29	24.56	-4.31	0.0482987	-3.92	0.043883	1.10062
78	20.33	18.85	1.4	2.67604	1.04	2.29196	1.16758
54	23.4	20.51	-0.26	0.83293	-2.03	0.198109	4.20441
80	21.58	19.68	0.57	1.49297	-0.21	0.845796	1.76516
5	22.79	21.31	-1.06	0.4746	-1.42	0.32224	1.47282
