# Supplementary material for: Methionine supplementing effects on intestine, liver and uterus morphology, and on positivity and expression of Calbindin-D28k and TRPV6 epithelial calcium carriers in laying quail in thermoneutral conditions and under thermal stress
Source: PLoS One. 2021 Jan 15;16(1):e0245615. doi: 10.1371/journal.pone.0245615 (PMC7810298; doi:10.1371/journal.pone.0245615)
Supplement: S2 Data — (XLS) [file pone.0245615.s002.xls]

## Sheet: Calbindin 28 Kidney
COMPARATIVE Ct REAL-TIME PCR CALCULATION, with efficiency correction (Pfaffl equation)
Efficiency=	2.22	2.02
Sample	Ct beta actin	Ct Calbindin 28	dCt(target)	E(dCt target)	dCt(hkg)	E(dCt hkg)	Ratio
Control	27.33	24.66
89	27.33	24.6567	0.00333333	1.00235	0	1	1.00235
34	22.6767	21.2433	3.41667	11.048	4.65333	40.8974	0.270139
87	27.4233	25.8	-1.14	0.448641	-0.0933333	0.928269	0.48331
85	26.0233	23.8233	0.836667	1.80085	1.30667	2.8351	0.635198
74	23.1067	23.5933	1.06667	2.11694	4.22333	29.0245	0.0729364
114	21.76	22.8667	1.79333	3.52855	5.57	84.9544	0.0415347
94	26.28	24.035	0.625	1.55183	1.05	2.31031	0.671698
24	22.2767	20.0033	4.65667	26.4192	5.05333	56.2648	0.469551
22	25.33	24.6667	-0.00666667	0.995324	2	4.9284	0.201957
3	23.6667	23.33	1.33	2.54752	3.66333	18.5698	0.137186
79	22.92	22.3433	2.31667	5.09797	4.41	33.6835	0.151349
2	21.8867	19.8767	4.78333	28.88	5.44333	76.7918	0.376082
44	29.4167	25.3733	-0.713333	0.605596	-2.08667	0.189355	3.1982
62	23.2	20.7333	3.92667	15.813	4.13	26.9425	0.586915
39	21.57	25.5467	-0.886667	0.536111	5.76	98.8537	0.00542328
40	22.37	19.9267	4.73333	27.8824	4.96	52.2289	0.53385
31	22.2533	22.02	2.64	6.39923	5.07667	57.3216	0.111637
48	27.2	23.63	1.03	2.06306	0.13	1.10924	1.85988
30	22.12	19.38	5.28	40.9501	5.21	63.7528	0.642327
46	35.29	34.34	-9.68	0.00110713	-7.96	0.00174997	0.632657
56	24.7	23.75	0.91	1.89614	2.63	8.14532	0.232788
65	23.0333	21.44	3.22	9.62125	4.29667	30.7725	0.312657
76	21.5933	19.18	5.48	47.133	5.73667	97.0312	0.485751
10	22.3	19.7067	4.95333	32.5467	5.03	55.2275	0.589321
29	21.4767	20.85	3.81	14.5676	5.85333	106.493	0.136795
19	21.28	21.29	3.37	10.6914	6.05	124.576	0.085822
72	21.0767	19.7133	4.94667	32.3945	6.25333	146.508	0.221111
61	22.78	22.19	2.47	5.67829	4.55	37.6622	0.150769
20	21.79	20.72	3.94	15.9619	5.54	82.946	0.192437
35	24.0867	21.0733	3.58667	12.4507	3.24333	13.2843	0.93725
106	22.45	20.9167	3.74333	13.9005	4.88	49.0007	0.28368
77			24.66	3.38817e+07	27.33	2.92299e+09	0.0115915	sample not used
