# Supplementary material for: Methionine supplementing effects on intestine, liver and uterus morphology, and on positivity and expression of Calbindin-D28k and TRPV6 epithelial calcium carriers in laying quail in thermoneutral conditions and under thermal stress
Source: PLoS One. 2021 Jan 15;16(1):e0245615. doi: 10.1371/journal.pone.0245615 (PMC7810298; doi:10.1371/journal.pone.0245615)
Supplement: S3 Data — (XLS) [file pone.0245615.s003.xls]

## Sheet: Calbindin 28 - uterus
COMPARATIVE Ct REAL-TIME PCR CALCULATION, with efficiency correction (Pfaffl equation)
Efficiency=	2.22	2.02
Sample	Ct beta actin	Ct Calbindin 28	dCt(target)	E(dCt target)	dCt(hkg)	E(dCt hkg)	Ratio
Control	20.34	20.75
41	20.34	20.75	0	1	0	1	1
53	19.4	20.4	0.35	1.27901	0.94	2.11627	0.604368
25	20.63	19.86	0.89	1.86966	-0.29	0.79352	2.35616
38	19.69	19.72	1.03	2.06306	0.65	1.6793	1.22852
115	24.27	22.4	-1.65	0.313451	-3.93	0.0435344	7.20008
109	22.32	23.06	-2.31	0.197078	-1.98	0.206168	0.95591
4	19.43	19.32	1.43	2.73308	0.91	2.06624	1.32273
113	18.09	23.5	-2.75	0.144638	2.25	6.01581	0.024043
11	20.23	18.12	2.63	6.35439	0.11	1.09169	5.8207
110	17.83	19.4	1.35	2.58359	2.51	7.40195	0.349043
15	19.72	18.12	2.63	6.35439	0.62	1.6396	3.87557
50	11.28		20.75	2.16791e+06	9.06	1373.91	1577.91	Sample not used
111	18.66	20.62	0.13	1.09571	1.68	3.81833	0.286961
9	19.2	16.74	4.01	16.7671	1.14	2.48223	6.75486
68	21.67	22.61	-1.86	0.270425	-1.33	0.346219	0.781081
69	18.07	17.95	2.8	7.16117	2.27	6.11253	1.17155
60	18.05	18.9	1.85	3.67198	2.29	6.21081	0.591224
7	20.92	18.25	2.5	5.79934	-0.58	0.629673	9.21007
108	20.67	22.74	-1.99	0.246803	-0.33	0.768606	0.321105
117	19.18	17.41	3.34	10.4682	1.16	2.52214	4.15054
51	19.76	20.93	-0.18	0.881123	0.58	1.58813	0.55482
102	30.31	33.23	-12.48	0.000154602	-9.97	0.000352258	0.438888
93	25.44	25.19	-4.44	0.0440798	-5.1	0.0171238	2.57419
14	20.73	22.61	-1.86	0.270425	-0.39	0.732694	0.369083
104	30.42		20.75	2.16791e+06	-10.08	0.000322673	6.7186e+09	Sample not used
103	24.45	26.41	-5.66	0.0186944	-4.11	0.0377128	0.495703
21	19.13	18.92	1.83	3.6207	1.21	2.62474	1.37945
84	22.78	21.11	-0.36	0.776379	-2.44	0.142856	5.43469
118	20.01	20.49	0.26	1.20058	0.33	1.30106	0.922773
71	17.99	16.98	3.77	14.1636	2.35	6.51523	2.17393
67	20.67	19.75	1	2.02	-0.33	0.768606	2.62814
119	20.04	19.16	1.59	3.0585	0.3	1.2703	2.4077
