# Supplementary material for: Methionine supplementing effects on intestine, liver and uterus morphology, and on positivity and expression of Calbindin-D28k and TRPV6 epithelial calcium carriers in laying quail in thermoneutral conditions and under thermal stress
Source: PLoS One. 2021 Jan 15;16(1):e0245615. doi: 10.1371/journal.pone.0245615 (PMC7810298; doi:10.1371/journal.pone.0245615)
Supplement: S4 Data — (XLS) [file pone.0245615.s004.xls]

## Sheet: TRPV6 liver
COMPARATIVE Ct REAL-TIME PCR CALCULATION, with efficiency correction (Pfaffl equation)
Efficiency	2.22	2.04
Sample	Ct beta actin	Ct TRPV6	dCt(target)	E(dCt target)	dCt(hkg)	E(dCt hkg)	Ratio
Control	26.14	33.38
12	26.14	33.38	0	1	0	1	1
57	22.68	33.88	-0.5	0.70014	3.46	15.79	0.0443408
42	27.8	38.54	-5.16	0.0252527	-1.66	0.266106	0.0948974
52	22.95	32.02	1.36	2.63692	3.19	12.7311	0.207124
23	21.29	34.36	-0.98	0.497236	4.85	47.8423	0.0103932
91	26.73	38.27	-4.89	0.0306132	-0.59	0.624672	0.0490068
105	25.9	35.2	-1.82	0.273195	0.24	1.21095	0.225605
55	23.17	33.52	-0.14	0.905007	2.97	10.6824	0.0847195
95	26.89	36.12	-2.74	0.141779	-0.75	0.549839	0.257856
98	28.57	34.69	-1.31	0.392993	-2.43	0.144	2.72912
83	23.79	37.33	-3.95	0.0598358	2.35	6.51523	0.00918399
27	29.8	38.8	-5.42	0.02098	-3.66	0.0539943	0.388558
17	22.62	35.61	-2.23	0.20395	3.52	16.5639	0.012313
36	21.48	34.23	-0.85	0.545525	4.66	41.1154	0.0132681
63	20.52	29.91	3.47	11.8691	5.62	88.4105	0.13425
66	23.34	37.4	-4.02	0.0569229	2.8	9.328	0.00610237
73	21.39	32.56	0.82	1.79431	4.75	44.175	0.0406181
82	27.77		33.38	2.16499e+10	-1.63	0.272549		sample not used for this gene, because it did not amplify right
75	20.2	32.42	0.96	1.98265	5.94	114.113	0.0173743
6	23.26	35.68	-2.3	0.194022	2.88	9.94252	0.0195143
70	21.07	34.47	-1.09	0.45973	5.07	57.0177	0.00806294
8	20.39	34.05	-0.67	0.620223	5.75	98.0685	0.00632438
47	21.47	32.44	0.94	1.95458	4.67	41.4446	0.0471611
43	25.78	34.96	-1.58	0.324179	0.36	1.33256	0.243275
100	29.48	39.13	-5.75	0.0165816	-3.34	0.0696917	0.237928
101	24.66	36.02	-2.64	0.152257	1.48	3.25539	0.0467707
96	25.29	35.18	-1.8	0.277119	0.85	1.9697	0.140691
78	20.33	29.5	3.88	15.8988	5.81	102.875	0.154545
54	23.4	38.29	-4.91	0.0301798	2.74	8.89216	0.00339398
80	21.58	32.75	0.63	1.56699	4.56	37.9638	0.041276
5	22.79	36.49	-3.11	0.108906	3.35	14.4638	0.00752953
