# Supplementary material for: Methionine supplementing effects on intestine, liver and uterus morphology, and on positivity and expression of Calbindin-D28k and TRPV6 epithelial calcium carriers in laying quail in thermoneutral conditions and under thermal stress
Source: PLoS One. 2021 Jan 15;16(1):e0245615. doi: 10.1371/journal.pone.0245615 (PMC7810298; doi:10.1371/journal.pone.0245615)
Supplement: S5 Data — (XLS) [file pone.0245615.s005.xls]

## Sheet: TRPV6 kidney
COMPARATIVE Ct REAL-TIME PCR CALCULATION, with efficiency correction (Pfaffl equation)
Efficiency=	2.22	2.04
Sample	Ct beta actin	Ct TRPV6	dCt(target)	E(dCt target)	dCt(hkg)	E(dCt hkg)	Ratio
Control	27.33	27.48
89	27.33	27.4767	0.00333333	1.00238	0	1	1.00238
34	22.6767	24.7467	2.73333	7.01976	4.65333	40.8974	0.171643
87	27.4233	27.6467	-0.166667	0.887963	-0.0933333	0.928269	0.95658
85	26.0233	27.1	0.38	1.31117	1.30667	2.8351	0.462479
74	23.1067	27.2967	0.183333	1.13963	4.22333	29.0245	0.0392646
114	21.76	22.6833	4.79667	30.5628	5.57	84.9544	0.359755
94	26.28	26.4	1.08	2.15974	1.05	2.31031	0.934824
24	22.2767	22.9967	4.48333	24.4442	5.05333	56.2648	0.434448
22	25.33	27.46	0.02	1.01436	2	4.9284	0.20582
3	23.6667	27.2767	0.203333	1.156	3.66333	18.5698	0.0622518
79	22.92	25.9533	1.52667	2.96963	4.41	33.6835	0.0881628
2	21.8867	23.1067	4.37333	22.6004	5.44333	76.7918	0.294307
44	29.4167	29.29	-1.81	0.27515	-2.08667	0.189355	1.45309
62	23.2	23.0467	4.43333	23.5881	4.13	26.9425	0.8755
39	21.57	32.34	-4.86	0.031275	5.76	98.8537	0.000316377	Sample not used for this gene, because it did not amplify right
40	22.37	23.4833	3.99667	17.2778	4.96	52.2289	0.330809
31	22.2533	25.6467	1.83333	3.69535	5.07667	57.3216	0.0644669
48	27.2	27.4633	0.0166667	1.01195	0.13	1.10924	0.912294
30	22.12	22.19	5.29	43.4454	5.21	63.7528	0.681467
46	35.29		27.48	3.2258e+08	-7.96	0.00174997	1.84335e+11	Sample not used for this gene, because it did not amplify right
56	24.7	27.3633	0.116667	1.08673	2.63	8.14532	0.133418
65	23.0333	23.83	3.65	13.4943	4.29667	30.7725	0.438517
76	21.5933	22.6967	4.78333	30.2736	5.73667	97.0312	0.311999
10	22.3	24.28	3.2	9.79076	5.03	55.2275	0.177281
29	21.4767	23.4	4.08	18.3354	5.85333	106.493	0.172176
19	21.28	23.1033	4.37667	22.6542	6.05	124.576	0.18185
72	21.0767	22.3833	5.09667	37.8514	6.25333	146.508	0.258358
61	22.78	24.7133	2.76667	7.18859	4.55	37.6622	0.19087
20	21.79	22.7867	4.69333	28.3921	5.54	82.946	0.342296
35	24.0867	24.27	3.21	9.86082	3.24333	13.2843	0.742292
106	22.45	23.1867	4.29333	21.3474	4.88	49.0007	0.435655
77	36.4		27.48	3.2258e+08	-9.07	0.000722069	4.46744e+11	Sample not used
