# Supplementary material for: Methionine supplementing effects on intestine, liver and uterus morphology, and on positivity and expression of Calbindin-D28k and TRPV6 epithelial calcium carriers in laying quail in thermoneutral conditions and under thermal stress
Source: PLoS One. 2021 Jan 15;16(1):e0245615. doi: 10.1371/journal.pone.0245615 (PMC7810298; doi:10.1371/journal.pone.0245615)
Supplement: S6 Data — (XLS) [file pone.0245615.s006.xls]

## Sheet: TRPV6 - uterus
COMPARATIVE Ct REAL-TIME PCR CALCULATION, with efficiency correction (Pfaffl equation)
Efficiency=	2.22	2.04
Sample	Ct beta actin	Ct TRPV6	dCt(target)	E(dCt target)	dCt(hkg)	E(dCt hkg)	Ratio
Control	20.34	30.53
41	20.34	30.53	0	1	0	1	1
53	19.4	33.52	-2.99	0.118633	0.94	2.11627	0.0560575
25	20.63	31.41	-0.88	0.533981	-0.29	0.79352	0.672927
38	19.69	22.36	8.17	338.593	0.65	1.6793	201.627
115	24.27	29.73	0.8	1.7689	-3.93	0.0435344	40.6323
109	22.32	33.59	-3.06	0.112858	-1.98	0.206168	0.547407
4	19.43	27.26	3.27	10.2918	0.91	2.06624	4.98092
113	18.09	29.08	1.45	2.81167	2.25	6.01581	0.467379
11	20.23	29.01	1.52	2.95555	0.11	1.09169	2.70732
110	17.83	29.52	1.01	2.0546	2.51	7.40195	0.277575
15	19.72	29.63	0.9	1.89962	0.62	1.6396	1.15859
50	11.28		30.53	2.83798e+09	9.06	1373.91		Sample not used
111	18.66	29.54	0.99	2.02551	1.68	3.81833	0.53047
9	19.2	30.81	-0.28	0.819037	1.14	2.48223	0.32996
68	21.67	33.04	-2.51	0.167043	-1.33	0.346219	0.482478
69	18.07	33.41	-2.88	0.128311	2.27	6.11253	0.0209915
60	18.05	31.45	-0.92	0.518968	2.29	6.21081	0.0835587
7	20.92	31.99	-1.46	0.353134	-0.58	0.629673	0.560822
108	20.67	29.23	1.3	2.5265	-0.33	0.768606	3.28712
117	19.18	29.8	0.73	1.68279	1.16	2.52214	0.667207
51	19.76	31.3	-0.77	0.577544	0.58	1.58813	0.363664
102	30.31		30.53	2.83798e+09	-9.97	0.000352258	8.05653e+12	Sample not used for this gene, because it did not amplify right
93	25.44	35.18	-4.65	0.0363262	-5.1	0.0171238	2.12139
14	20.73	31.36	-0.83	0.553359	-0.39	0.732694	0.755239
104	30.42		30.53	2.83798e+09	-10.08	0.000322673	8.79523e+12	Sample not used
103	24.45	30.57	-0.04	0.971885	-4.11	0.0377128	25.7707
21	19.13	30.46	0.07	1.05117	1.21	2.62474	0.400486
84	22.78	32.8	-2.27	0.198216	-2.44	0.142856	1.38752
118	20.01	29.44	1.09	2.17519	0.33	1.30106	1.67186
71	17.99	31.01	-0.48	0.710195	2.35	6.51523	0.109005
67	20.67	32.34	-1.81	0.27515	-0.33	0.768606	0.357986
119	20.04	28.34	2.19	4.7653	0.3	1.2703	3.75132
